# Supplementary material for: Body Mass Index and 10-Year Clinical Outcomes After Percutaneous Coronary Intervention—Interaction with Age, Sex, Diabetic Status and Clinical Presentation
Source: J Clin Med. 2025 Feb 20;14(5):1413. doi: 10.3390/jcm14051413 (PMC11900202; doi:10.3390/jcm14051413)
Supplement: Supplementary file 1 [file jcm-14-01413-s001.zip]

Archive with 1 entries (1 files):
- jcm-3430808-supplementary.pdf
